# Supplementary material for: Determination of Transdermal Rate of Metallic Microneedle Array through an Impedance Measurements-Based Numerical Check Screening Algorithm
Source: Micromachines (Basel). 2022 Apr 30;13(5):718. doi: 10.3390/mi13050718 (PMC9146767; doi:10.3390/mi13050718)
Supplement: Supplementary file 1 [file micromachines-13-00718-s001.zip]

Archive with 1 entries (1 files):
- micromachines-1675963-supplementary.pdf
